# Supplementary material for: Design, Synthesis and Herbicidal Activity of 5-(1-Amino-4-phenoxybutylidene)barbituric Acid Derivatives Containing an Enamino Diketone Motif
Source: Molecules. 2025 Aug 21;30(16):3445. doi: 10.3390/molecules30163445 (PMC12388049; doi:10.3390/molecules30163445)
Supplement: Supplementary file 1 [file molecules-30-03445-s001.zip]

Archive with 1 entries (1 files):
- molecules-3816173-supplementary.pdf
